# Supplementary material for: Transgene CpNAC68 from Wintersweet (Chimonanthus praecox) Improves Arabidopsis Survival of Multiple Abiotic Stresses
Source: Plants (Basel). 2021 Jul 9;10(7):1403. doi: 10.3390/plants10071403 (PMC8309309; doi:10.3390/plants10071403)
Supplement: Supplementary file 1 [file plants-10-01403-s001.zip]

Archive with 1 entries (1 files):
- plants-1271894-supplementary.pdf
